# Supplementary material for: Parametric Rule-Based Intelligent System (PRISM) for Design and Analysis of High-Strength Separable Microneedles
Source: Micromachines (Basel). 2025 Jun 21;16(7):726. doi: 10.3390/mi16070726 (PMC12298898; doi:10.3390/mi16070726)
Supplement: Supplementary file 1 [file micromachines-16-00726-s001.zip]

Archive with 4 entries (4 files):
- Supplementary Note S1.pdf
- Supporting Video_S1_Operation of PRISM-GUI Interface.mp4
- Supproting Video_S2_Succesful Separation of GroupD.mp4
- Supproting Video_S3_Failure Separation of GroupA.mp4
